# Supplementary material for: Osmotic Stress Responses, Cell Wall Integrity, and Conidiation Are Regulated by a Histidine Kinase Sensor in Trichoderma atroviride
Source: J Fungi (Basel). 2023 Sep 16;9(9):939. doi: 10.3390/jof9090939 (PMC10532544; doi:10.3390/jof9090939)
Supplement: Supplementary file 1 [file jof-09-00939-s001.zip]

Archive with 1 entries (1 files):
- jof-2569194-supplementary.pdf
